# Supplementary material for: Serum cystatin C as a potential biomarker for generalized acetylcholine receptor antibody-positive myasthenia gravis
Source: Front Immunol. 2025 May 8;16:1578359. doi: 10.3389/fimmu.2025.1578359 (PMC12095358; doi:10.3389/fimmu.2025.1578359)
Supplement: Supplementary Table 1 — Screening results of MG metabolic biomarkers in UKB. [file Table1.xlsx]

## Sheet: 工作表 1 - Supplementary Table_1
Supplementary Table_1
column	mean_A	sd_A	mean_B	sd_B	mean_C	sd_C	p_A_B	p_A_C	p_B_C	adjusted_p_A_B	adjusted_p_A_C	adjusted_p_B_C
Cystatin_C	0.985929	0.204669	0.864003	0.121752	0.920759	0.187841	2.26e-41	2.88e-06	0	1.18e-40	1.02e-05	0
Age	59.275	6.9383	53.513	8.00309	57.4595	7.89406	2.61e-24	0.00114705	0	1.18e-23	0.00324244	0
Glu	5.44392	1.75879	4.92847	0.787065	5.18477	1.34637	1.51e-17	0.0118752	0	6.33e-17	0.0284212	0
HbA1c	37.1411	6.8321	34.5314	4.47388	36.6185	7.2654	2.43e-15	0.328068	0	9.83e-15	0.453568	0
TP	70.4691	4.31699	72.4974	3.99478	72.5153	4.15163	3.31e-11	1.17e-10	0.227192	1.3e-10	4.54e-10	0.344531
ALB	44.302	2.56213	45.4376	2.52657	45.1411	2.65566	4.3e-09	3.61e-05	2.99e-215	1.62e-08	0.000119056	4.23e-214
AST	29.183	40.6218	25.2701	9.25054	26.5213	11.0046	1.94e-08	0.00114698	2.54e-254	7.19e-08	0.00324244	5.07e-253
NMRm_23605	50.1338	4.82198	52.7812	3.80425	51.1069	4.72528	1.91e-06	0.158118	0	6.77e-06	0.258411	0
NMRm_23608	20.4619	4.31097	18.1569	3.3705	19.6211	4.20313	2.86e-06	0.170371	0	1.01e-05	0.274684	0
NMRm_23606	34.2446	4.37912	36.5807	3.44898	35.0429	4.26133	3.55e-06	0.199147	0	1.25e-05	0.311746	0
NMRm_23613	9.00939	2.49543	7.71722	1.9519	8.58839	2.56193	5.86e-06	0.260038	0	2.06e-05	0.385229	0
NMRm_23625	62.4944	1.77708	63.6315	1.72022	63.183	2.08743	5.99e-06	0.0237461	4.7e-228	2.1e-05	0.0539547	7.79e-227
LDL	3.39908	0.780183	3.66581	0.807616	3.52314	0.885481	8.51e-06	0.058793	0	2.97e-05	0.114503	0
NMRm_23620	67.9128	1.44864	68.7798	1.34436	68.3326	1.85127	1e-05	0.120147	1.15e-298	3.49e-05	0.209044	2.52e-297
NMRm_23506	0.0750544	0.0270009	0.0973842	0.0348645	0.0890929	0.0388084	1.15e-05	0.0131534	1.06e-218	3.97e-05	0.0312721	1.58e-217
NMRm_23610	66.9869	3.05093	68.5154	2.4292	67.5278	3.09624	1.65e-05	0.231152	0	5.69e-05	0.34867	0
NMRm_23600	36.6421	4.48798	39.212	4.15938	37.8674	4.76383	2.33e-05	0.0779138	0	7.93e-05	0.144678	0
NMRm_23623	5.87314	1.45122	5.08556	1.279	5.56904	1.68994	2.48e-05	0.217415	0	8.44e-05	0.333556	0
NMRm_23603	40.207	6.40813	36.5745	5.91872	38.5979	6.76649	2.64e-05	0.103139	0	8.94e-05	0.184213	0
NMRm_23618	6.75962	1.63232	5.89141	1.41845	6.48751	1.93079	2.78e-05	0.334049	0	9.36e-05	0.46011	0
NMRm_23597	13.2629	1.61025	14.1706	1.48711	13.675	1.79874	2.92e-05	0.116366	0	9.8e-05	0.203451	0
NMRm_23528	0.197433	0.042523	0.228371	0.0508736	0.216262	0.0573961	3.1e-05	0.0245378	1.99e-214	0.000103744	0.0556362	2.75e-213
NMRm_23598	49.8233	7.99235	45.4506	7.21182	48.032	8.65755	3.3e-05	0.156148	0	0.000110076	0.256749	0
NMRm_23602	13.7189	2.18321	14.9293	1.99758	14.1845	2.25779	3.34e-05	0.157527	0	0.000111071	0.25823	0
NMRm_23607	15.8892	0.591799	16.2005	0.51476	16.064	0.615649	3.47e-05	0.0516239	2.85e-241	0.000115128	0.103729	5.21e-240
NMRm_23594	21.814	1.62125	22.7219	1.51468	22.2186	1.88514	4.05e-05	0.141273	0	0.000132967	0.237364	0
NMRm_23595	28.3627	6.47351	31.8275	5.84046	29.7494	6.90864	4.86e-05	0.168893	0	0.000158269	0.273503	0
NMRm_23523	0.000277462	5.42e-05	0.000319076	7.03e-05	0.000305123	7.78e-05	4.97e-05	0.0147824	1.19e-154	0.00016132	0.0349138	1.2e-153
NMRm_23526	0.755964	0.162272	0.86946	0.192953	0.820659	0.218428	5.59e-05	0.0423372	2.1e-240	0.000179781	0.0888833	3.71e-239
NMRm_23596	15.0997	4.90264	17.6569	4.4235	16.0744	5.17123	7.55e-05	0.196379	0	0.000241869	0.308318	0
NMRm_23527	0.558531	0.120754	0.641089	0.143383	0.604397	0.162216	8e-05	0.0526114	2.84e-246	0.000255719	0.104573	5.46e-245
NMRm_23535	0.264703	0.0579686	0.305092	0.0704551	0.28754	0.0782054	8.59e-05	0.0453242	9.01e-241	0.00027382	0.0942359	1.62e-239
NMRm_23617	18.2988	1.38487	18.9267	1.10316	18.4932	1.37947	9.78e-05	0.334082	0	0.000309718	0.46011	0
NMRm_23599	23.151	2.01757	24.2135	1.87977	23.5346	2.11031	0.000108577	0.21273	0	0.000342924	0.328487	0
NMRm_23421	0.41532	0.0881684	0.477668	0.110784	0.451631	0.121787	0.000115434	0.040982	6.13e-218	0.000363514	0.0868841	9.05e-217
NMRm_23404	2.23984	0.524622	2.6139	0.676275	2.4744	0.737981	0.00015093	0.029352	1.73e-170	0.000472533	0.0655852	2.02e-169
NMRm_23505	0.143964	0.0469277	0.177697	0.0613338	0.166568	0.0663958	0.000164513	0.0196184	3.76e-134	0.000512082	0.0453412	3.38e-133
NMRm_23601	22.9231	2.56645	24.2828	2.5042	23.6829	2.79891	0.000200439	0.0628025	2e-220	0.000620323	0.121652	3.12e-219
NMRm_23549	0.0445294	0.00895812	0.0507679	0.0115117	0.0481711	0.0125678	0.000205027	0.0470104	3.4e-203	0.000632706	0.0968073	4.46e-202
NMRm_23532	0.322829	0.0601529	0.363973	0.0764707	0.34911	0.0833008	0.000227724	0.0305728	4.62e-152	0.00070074	0.0678906	4.61e-151
NMRm_23524	1.12477	0.221513	1.26544	0.262485	1.20816	0.293905	0.000241362	0.051803	6.85e-183	0.000740588	0.103895	8.48e-182
NMRm_23612	17.5135	1.05255	18.0076	0.935132	17.8166	1.10043	0.000296778	0.0590367	3e-148	0.000905468	0.11477	2.94e-147
NMRm_23542	0.106088	0.022816	0.121808	0.0301658	0.11592	0.0323277	0.000356488	0.0370964	2.57e-157	0.00108151	0.0797461	2.63e-156
NMRm_23520	0.115346	0.0289877	0.131731	0.0321868	0.125713	0.0358955	0.000488383	0.047748	8.97e-136	0.0014732	0.0975798	8.18e-135
NMRm_23525	0.269484	0.0520812	0.300067	0.0600944	0.287555	0.067222	0.0004897	0.0653765	5.5e-167	0.0014732	0.125509	6.18e-166
NMRm_23628	5.89975	1.83006	5.12581	1.53214	5.63513	1.89183	0.000543394	0.337704	0	0.00163018	0.463321	0
NMRm_23611	49.4733	2.38486	50.5078	2.05797	49.7113	2.5392	0.000577753	0.5207	0	0.00172844	0.658208	0
CHO	5.57521	1.0856	5.84194	1.04661	5.64691	1.16954	0.000592703	0.408322	0	0.00176826	0.539123	0
DBIL	2.05333	1.45247	1.82889	0.807283	1.83501	0.863216	0.000603703	0.00177115	0.0532448	0.0017961	0.0048911	0.105413
NMRm_23415	3.10622	0.558676	3.4127	0.617665	3.28055	0.686164	0.000676621	0.0816024	4.22e-178	0.0019965	0.14972	5.11e-177
NMRm_23400	4.27213	0.772868	4.69729	0.859387	4.51882	0.954013	0.000701727	0.0763304	3.69e-168	0.00206492	0.142547	4.22e-167
NMRm_23537	0.000261294	5.73e-05	0.000297158	7.26e-05	0.000289101	7.6e-05	0.000708086	0.0121491	3.87e-54	0.00207795	0.0290123	2.23e-53
Apolipo_B	0.991409	0.212629	1.04898	0.22958	1.0269	0.240607	0.000748552	0.0472564	2.64e-158	0.00219074	0.0969431	2.73e-157
NMRm_23401	2.97433	0.647292	3.35855	0.783044	3.2271	0.847308	0.00077506	0.0408651	3.23e-115	0.00226217	0.0868082	2.7e-114
NMRm_23459	12.3837	9.39282	10.2735	4.29631	9.6822	4.32188	0.000798582	1.87e-05	2.74e-87	0.00232452	6.41e-05	1.83e-86
NMRm_23413	0.551171	0.103756	0.615462	0.13159	0.593206	0.141127	0.000816128	0.0411855	1.48e-118	0.00236919	0.0869741	1.25e-117
NMRm_23402	1.4055	0.329454	1.59414	0.389179	1.53507	0.422048	0.000898416	0.0353455	3.02e-94	0.00260106	0.0767477	2.12e-93
NMRm_23533	1.02545	0.219419	1.15235	0.262779	1.09988	0.285003	0.000938523	0.0734112	2.09e-161	0.00269544	0.137982	2.29e-160
NMRm_23419	1.16591	0.221319	1.28459	0.247333	1.23826	0.273027	0.00101296	0.0693226	1.74e-138	0.00288613	0.131909	1.64e-137
NMRm_23405	1.56883	0.335886	1.76441	0.409035	1.69203	0.439916	0.00105362	0.0549017	5.28e-129	0.00299407	0.108097	4.51e-128
GGT	39.4995	66.5049	31.8807	31.535	39.069	44.6634	0.00116505	0.896608	0	0.00328471	0.945274	0
NMRm_23531	1.44469	0.292615	1.60952	0.351473	1.54602	0.379722	0.00131378	0.0673675	1.94e-133	0.00369437	0.128643	1.72e-132
CRP	2.76801	3.61276	1.9607	3.393	2.79318	4.59843	0.00138378	0.941299	0	0.00388106	0.971199	0
NMRm_23519	0.169015	0.0409084	0.190224	0.0456443	0.183257	0.0502648	0.00145764	0.0521213	4.84e-93	0.0040776	0.10434	3.32e-92
NMRm_23547	0.163823	0.0345143	0.183033	0.0416939	0.176812	0.0442961	0.00159753	0.0444383	4.29e-94	0.00444584	0.0929322	3e-93
NMRm_23588	54.3289	6.64596	50.7251	7.86492	52.434	7.95814	0.00169473	0.102658	1.53e-210	0.00470417	0.183659	2.05e-209
NMRm_23439	0.774372	0.155157	0.860283	0.188123	0.833396	0.201511	0.0017562	0.044672	1.97e-85	0.00486227	0.0932398	1.3e-84
NMRm_23425	2.26483	0.46522	2.5189	0.561995	2.4305	0.600946	0.00195342	0.0587927	2.63e-103	0.00535328	0.114503	2.02e-102
NMRm_23534	0.760739	0.165274	0.847255	0.194228	0.812344	0.208856	0.0022769	0.0903345	4.74e-133	0.00619248	0.162965	4.18e-132
NMRm_23540	0.37956	0.0898897	0.42903	0.111726	0.415331	0.117317	0.002417	0.0366182	2.34e-65	0.00654048	0.0790146	1.43e-64
NMRm_23429	0.00109738	0.000220303	0.00121487	0.000265552	0.00117573	0.000283804	0.00243726	0.058439	5.06e-91	0.00657877	0.114503	3.43e-90
NMRm_23417	1.15351	0.25597	1.28674	0.302593	1.2404	0.322725	0.00255784	0.0649711	1.87e-98	0.00688699	0.125177	1.39e-97
NMRm_23615	70.8136	1.47949	71.4461	1.44657	70.8772	2.02439	0.00275001	0.829577	0	0.00738594	0.915425	0
NMRm_23443	1.33259	0.0798037	1.36595	0.0765051	1.35897	0.081793	0.00282297	0.0270958	4.87e-36	0.00756302	0.0609232	2.45e-35
NMRm_23604	29.4044	0.987777	29.062	0.791755	29.272	0.890216	0.00306904	0.308143	4.85e-267	0.00820189	0.435813	1.02e-265
NMRm_23591	15.5322	3.09622	16.939	3.26886	16.2515	3.47439	0.00319933	0.155874	1.47e-184	0.00850784	0.256691	1.84e-183
NMRm_23454	24.0722	2.77659	22.9945	2.51226	23.6584	2.71171	0.00330718	0.295594	1.65e-282	0.00875143	0.422025	3.56e-281
NMRm_23587	11.7102	1.3531	12.4292	1.71551	12.102	1.70515	0.00408856	0.115257	2.98e-167	0.0107399	0.20184	3.37e-166
NMRm_23514	0.0517653	0.0142386	0.0592882	0.0179774	0.0575751	0.0188423	0.0041433	0.0345571	2.58e-40	0.0108573	0.0751878	1.34e-39
NMRm_23457	1.73455	0.557292	2.01179	0.662839	2.00774	0.680155	0.00416416	0.00590388	0.386101	0.0108854	0.0148216	0.51575
NMRm_23479	37.8943	3.61376	39.2351	3.21941	38.8212	3.35916	0.00434597	0.0586193	2.27e-72	0.0113332	0.114503	1.41e-71
NMRm_23458	1.7708	0.350261	1.91149	0.338784	1.82715	0.351817	0.00445262	0.272335	1.05e-266	0.0115833	0.399054	2.17e-265
NMRm_23544	0.000156483	3.21e-05	0.000171185	3.56e-05	0.0001673	3.76e-05	0.00471344	0.0487432	1.19e-51	0.0122028	0.0986774	6.76e-51
NMRm_23548	0.119295	0.0274495	0.132265	0.0315215	0.128641	0.0331168	0.00481989	0.0530511	1.23e-57	0.0124485	0.105223	7.29e-57
NMRm_23450	0.199139	0.0701389	0.232271	0.0806612	0.234444	0.0834458	0.00489502	0.00373295	0.000146875	0.0126123	0.00982979	0.00046118
NMRm_23634	50.6803	2.64016	49.696	2.39932	50.6608	3.11198	0.00496408	0.965774	0	0.0127597	0.979556	0
NMRm_23539	0.145904	0.0321335	0.162365	0.0401834	0.157678	0.0418028	0.00500565	0.0535286	3.51e-60	0.0128054	0.10578	2.12e-59
NMRm_23456	28.6808	3.63261	29.9602	3.12047	28.7534	3.48755	0.0049938	0.886579	0	0.0128054	0.939932	0
NMRm_23538	0.558227	0.129862	0.622551	0.15783	0.605763	0.164751	0.0052351	0.0479588	4.23e-50	0.0133607	0.0976225	2.39e-49
NMRm_23530	0.000679597	0.000136898	0.000746522	0.000164806	0.000719329	0.000177171	0.00540177	0.124256	1.58e-112	0.0137534	0.213434	1.31e-111
NMRm_23545	0.261911	0.0542972	0.286823	0.0615323	0.27872	0.0652526	0.00554472	0.0774436	5.74e-74	0.014051	0.144053	3.59e-73
NMRm_23507	0.0689099	0.0237231	0.0803127	0.0282448	0.0774748	0.0295794	0.00567824	0.0471736	1.12e-44	0.0143556	0.0969431	5.95e-44
NMRm_23453	41.7088	4.08021	43.1305	3.52539	42.3055	3.82516	0.00575595	0.284995	1.91e-220	0.0145179	0.411601	3.03e-219
NMRm_23541	0.273471	0.0705857	0.307221	0.0838333	0.299411	0.0872794	0.00581417	0.0416368	5.26e-39	0.0146305	0.0877471	2.67e-38
NMRm_23416	0.381326	0.118446	0.43631	0.137906	0.4249	0.144311	0.00630598	0.0384856	6.89e-31	0.0157576	0.0824035	3.36e-30
NMRm_23631	33.9643	2.36933	35.0651	2.7625	34.5198	3.33747	0.00633625	0.253845	9.14e-133	0.0157966	0.378134	7.94e-132
NMRm_23590	29.2711	3.55496	30.8865	4.10342	30.2787	4.33203	0.00699653	0.110877	1.06e-93	0.0173225	0.195441	7.37e-93
NMRm_23438	0.423737	0.0612152	0.449943	0.0669992	0.439462	0.0726975	0.00737557	0.138164	7.56e-100	0.018219	0.233233	5.7e-99
NMRm_23546	0.0824383	0.0156306	0.0891237	0.017358	0.0864182	0.018656	0.00833014	0.14368	1.1e-100	0.020483	0.240285	8.38e-100
NMRm_23645	37.9491	2.02302	38.6275	1.76742	38.2202	1.8681	0.0085822	0.319998	5.5e-223	0.0210547	0.446421	8.98e-222
NMRm_23585	27.7295	7.15863	30.7277	7.91513	29.0388	7.78423	0.0094652	0.248984	4.35e-212	0.0230634	0.371407	5.93e-211
TG	1.79179	1.0719	1.60772	0.973444	1.79023	1.03988	0.0108256	0.983874	0	0.0261417	0.988463	0
NMRm_23512	0.139381	0.0399767	0.157114	0.0500014	0.154756	0.05144	0.0151061	0.0404971	2.42e-11	0.0355225	0.0861963	9.52e-11
NMRm_23627	17.1043	2.02422	17.7234	1.77653	17.2544	2.04682	0.0170234	0.615307	2.4e-254	0.0397705	0.740431	4.87e-253
NMRm_23586	16.0194	6.03612	18.2985	6.55863	16.9368	6.4032	0.0172933	0.326121	3.44e-203	0.0403136	0.452618	4.46e-202
NMRm_23441	0.551263	0.130413	0.608147	0.164933	0.594794	0.166933	0.0181279	0.073869	3.88e-31	0.0421679	0.138601	1.9e-30
NMRm_23521	0.0536696	0.012778	0.0584934	0.0139965	0.0575446	0.0149875	0.018229	0.0763694	1.41e-20	0.0423118	0.142547	6.17e-20
NMRm_23646	28.0644	2.05825	28.6656	1.7914	28.3413	1.86631	0.0215703	0.309213	1.14e-141	0.0494282	0.435837	1.08e-140
Urea	5.43236	1.33469	5.23044	1.18939	5.45628	1.45576	0.0221444	0.824659	0	0.0506359	0.911866	0
NMRm_23614	22.4267	0.897894	22.6625	0.712004	22.6353	0.81868	0.0233784	0.0807993	7.31e-07	0.0532316	0.148754	2.61e-06
NMRm_23504	0.114384	0.0415417	0.129407	0.0459253	0.126338	0.047671	0.0250318	0.0856555	5.77e-21	0.0565184	0.155567	2.55e-20
NMRm_23473	0.0656419	0.0127542	0.0618202	0.0119565	0.0621652	0.0122283	0.0285949	0.0513432	4.07e-05	0.0640264	0.103508	0.000133247
NMRm_23463	0.0617831	0.0100774	0.0649579	0.00998613	0.0639673	0.010532	0.0294413	0.155197	4.47e-43	0.0656487	0.255968	2.35e-42
NMRm_23516	5.12e-05	1.21e-05	5.54e-05	1.31e-05	5.47e-05	1.39e-05	0.0296224	0.0845251	6.09e-12	0.065916	0.154015	2.41e-11
NMRm_23513	0.0876166	0.0260969	0.0978261	0.0323908	0.0971806	0.033003	0.0308074	0.0469929	0.00447356	0.0682707	0.0968073	0.0116097
NMRm_23502	3.11e-05	1.08e-05	3.48e-05	1.19e-05	3.42e-05	1.23e-05	0.0315371	0.0846583	1.01e-14	0.0697442	0.154015	4.07e-14
NMRm_23403	0.649533	0.222869	0.72468	0.239855	0.714416	0.24784	0.0318589	0.0727556	1.56e-09	0.069882	0.137229	5.9e-09
Urine_Creatinine	9773.14	7008.38	8874.16	5758.99	8883.27	5839.04	0.0334767	0.0377371	0.64454	0.0729847	0.0809619	0.771299
NMRm_23636	33.7536	4.71619	34.9888	4.02041	33.6795	4.80789	0.0354166	0.915853	0	0.0767477	0.957645	0
NMRm_23451	3.83042	1.33516	4.29603	1.52242	4.45131	1.56674	0.0361515	0.00660219	3.59e-47	0.0781832	0.0163838	1.95e-46
NMRm_23639	47.3068	1.38748	46.9443	1.20344	47.2396	1.29341	0.0391155	0.721736	5.98e-246	0.083586	0.834919	1.13e-244
NMRm_23622	19.1457	2.03431	19.6691	1.75446	19.1773	1.95885	0.0410622	0.911916	4.3e-301	0.0868841	0.954455	9.65e-300
NMRm_23449	3.29559	0.58466	3.48908	0.650941	3.39119	0.692889	0.0417145	0.344272	3.17e-95	0.0877471	0.46875	2.26e-94
NMRm_23630	48.6798	3.48094	49.957	4.37489	49.9245	4.76065	0.0454789	0.0731023	0.314799	0.0943754	0.137642	0.440882
NMRm_23635	43.8883	5.10755	45.2108	4.53974	43.6439	5.58677	0.0460476	0.764283	0	0.0953717	0.865545	0
NMRm_23511	0.0882475	0.0253088	0.0967168	0.0291662	0.095888	0.0299392	0.0466632	0.0802547	5.57e-05	0.0964612	0.148004	0.000179725
NMRm_23423	8.41109	1.67811	8.85833	1.54655	8.71733	1.66925	0.0476539	0.208618	1.89e-35	0.0975728	0.323283	9.44e-35
NMRm_23461	0.510849	0.0875654	0.533607	0.0779221	0.528641	0.0801093	0.0478619	0.132119	1.96e-19	0.0976225	0.225861	8.36e-19
NMRm_23446	4.78581	0.72538	5.00646	0.773183	4.96795	0.80964	0.0506001	0.123088	3.62e-12	0.102244	0.212445	1.44e-11
NMRm_23452	37.8783	4.09761	38.8345	3.37382	37.8542	3.67942	0.0523161	0.964276	0	0.104535	0.979556	0
NMRm_23609	24.0036	0.907277	23.7674	0.841975	23.8838	0.926699	0.0546563	0.375401	9.34e-77	0.107811	0.503495	5.92e-76
NMRm_23648	4.69181	1.38476	4.33987	1.27233	4.62805	1.32232	0.0581763	0.741033	3.45e-221	0.114336	0.849137	5.54e-220
ALT	23.9254	32.0743	22.1012	12.9544	23.9865	14.4908	0.0587289	0.95469	0	0.114503	0.974599	0
Calcium	2.36319	0.0967997	2.37594	0.0901057	2.38109	0.0953627	0.0645232	0.0140997	4.22e-52	0.124537	0.0333744	2.41e-51
NMRm_23517	0.338084	0.0817226	0.360752	0.0842185	0.357495	0.0894072	0.0652273	0.13673	9.17e-08	0.125446	0.231174	3.34e-07
NMRm_23480	0.796457	0.122953	0.767066	0.110014	0.799456	0.117541	0.0673277	0.861162	0	0.128643	0.932107	0
NMRm_23411	2.81255	0.477806	2.92925	0.441237	2.88356	0.477743	0.0701042	0.308347	5.36e-45	0.133161	0.435813	2.87e-44
NMRm_23644	57.359	1.14765	57.0326	1.2365	57.1518	1.23048	0.0705768	0.248333	1.76e-44	0.133823	0.370949	9.28e-44
NMRm_23445	4.33245	0.591438	4.49949	0.65306	4.43671	0.688776	0.0797363	0.299496	1.38e-40	0.147311	0.424977	7.16e-40
NMRm_23626	45.3901	1.95639	45.9081	2.04285	45.9287	2.13984	0.082402	0.0845222	0.160079	0.15093	0.154015	0.26122
NMRm_23444	0.453359	0.204459	0.50697	0.212657	0.531244	0.221185	0.0841903	0.0158013	1.09e-57	0.153944	0.0369956	6.51e-57
NMRm_23471	4.02508	1.18434	3.75899	1.06454	3.82332	1.09091	0.0869444	0.204951	1.04e-17	0.157642	0.319901	4.4e-17
SHBG	57.2304	36.4103	53.5486	28.0674	51.0393	27.6587	0.0895417	0.0037322	2.05e-137	0.161806	0.00982979	1.92e-136
NMRm_23640	47.2414	3.13975	47.9484	2.87014	47.2973	2.99823	0.0916204	0.898281	4.31e-220	0.165009	0.945274	6.54e-219
NMRm_23641	38.9974	2.82041	39.5825	2.48475	39.063	2.60073	0.106862	0.862824	7.53e-187	0.188983	0.932107	9.54e-186
NMRm_23410	0.147786	0.0534797	0.137295	0.0449205	0.145405	0.0476874	0.109821	0.73221	6.6e-137	0.193896	0.844277	6.13e-136
Creatinine	73.178	16.0066	71.5819	13.5489	72.5275	19.8221	0.112416	0.657984	2.17e-49	0.197829	0.782173	1.22e-48
NMRm_23578	0.0534588	0.0196158	0.049598	0.0167802	0.0533712	0.017601	0.11515	0.972789	5.9e-215	0.20184	0.981907	8.26e-214
NMRm_23571	0.055336	0.0211967	0.0512252	0.0180349	0.0546123	0.0191611	0.118581	0.795751	8.52e-148	0.206989	0.889952	8.26e-147
NMRm_23478	0.0676012	0.0129555	0.0649027	0.011884	0.0664051	0.0159675	0.119945	0.607613	8.28e-45	0.20903	0.73199	4.42e-44
NMRm_23581	14.6603	6.50967	16.5323	8.2389	15.94	7.75192	0.123534	0.262969	8.65e-27	0.212535	0.388501	4.12e-26
NMRm_23593	51.7001	4.52618	50.3992	5.91032	50.5263	5.92089	0.131516	0.174196	0.00187779	0.225187	0.279596	0.00515913
NMRm_23576	0.315847	0.0370898	0.325648	0.0449746	0.325322	0.047165	0.135432	0.168545	0.31147	0.230426	0.273378	0.437928
NMRm_23436	2.4722	0.414646	2.55679	0.388238	2.52148	0.415688	0.135647	0.416574	1.04e-35	0.230429	0.546468	5.21e-35
NMRm_23584	17.9416	2.44002	18.5473	2.78291	18.5272	2.59907	0.13595	0.122491	0.274515	0.23058	0.212095	0.400614
NMRm_23435	0.590894	0.243342	0.544214	0.216278	0.585977	0.227015	0.1394	0.882001	5.86e-159	0.234584	0.939932	6.12e-158
NMRm_23518	0.0995806	0.0250143	0.10493	0.0250895	0.104673	0.0265781	0.14414	0.189138	0.154943	0.240681	0.299561	0.255942
NMRm_23624	31.6059	1.64755	31.2427	1.72426	31.1818	1.79049	0.14909	0.104545	6.99e-07	0.248176	0.186107	2.51e-06
NMRm_23503	0.527215	0.203562	0.568907	0.199558	0.565883	0.204974	0.152432	0.196016	0.0316935	0.252958	0.308318	0.0698017
NMRm_23487	0.150964	0.179333	0.125013	0.124201	0.142281	0.134781	0.152757	0.658865	2.47e-79	0.253107	0.782357	1.58e-78
NMRm_23427	0.0163039	0.00245094	0.0168018	0.00239502	0.0165771	0.00254785	0.154471	0.46223	3.07e-38	0.255554	0.599064	1.55e-37
NMRm_23494	0.117589	0.106117	0.101783	0.0774752	0.113863	0.0825201	0.162612	0.757023	3.57e-102	0.264229	0.862765	2.72e-101
NMRm_23481	1.82e-06	1.94e-06	1.54e-06	1.45e-06	1.76e-06	1.55e-06	0.181981	0.788169	4.24e-98	0.291224	0.885149	3.11e-97
NMRm_23428	0.000134658	4.39e-05	0.000143024	4.31e-05	0.000143701	4.44e-05	0.184094	0.162659	0.0262895	0.294167	0.264229	0.0592338
NMRm_23575	0.427648	0.0503717	0.438824	0.0578385	0.438755	0.0610473	0.185568	0.212369	0.868149	0.296084	0.328487	0.934063
NMRm_23643	5.45177	1.85889	5.10737	1.79021	5.46308	1.86522	0.187627	0.966858	3.34e-170	0.298485	0.979592	3.87e-169
NMRm_23420	0.268208	0.108974	0.288371	0.104891	0.289516	0.107439	0.187974	0.17404	0.120735	0.298595	0.279596	0.20939
NMRm_23522	0.0694884	0.0243852	0.0655975	0.0202676	0.0695649	0.0214192	0.188689	0.980477	1.13e-161	0.299289	0.98597	1.25e-160
Oestradiol	371.061	166.968	486.617	428.597	450.396	431.738	0.196059	0.378195	2.22e-26	0.308318	0.506611	1.04e-25
NMRm_23580	27.1185	9.60196	29.303	11.4681	28.6347	11.0542	0.196671	0.352331	1.46e-17	0.308318	0.476112	6.14e-17
NMRm_23483	0.0383108	0.039093	0.0326519	0.0304324	0.0374306	0.032383	0.203032	0.852239	9.44e-104	0.317367	0.927133	7.37e-103
NMRm_23572	0.00931755	0.00106088	0.00954708	0.00124237	0.00956711	0.00130612	0.205596	0.190301	0.0247998	0.320444	0.30096	0.0561121
NMRm_23455	34.2191	2.33263	33.875	1.86733	34.0361	1.9765	0.207029	0.525624	7.54e-33	0.322211	0.663655	3.71e-32
NMRm_23462	0.155624	0.0714749	0.167439	0.0643394	0.161012	0.0635498	0.208573	0.561257	3.63e-48	0.323283	0.694798	2e-47
NMRm_23492	0.0268725	0.0141393	0.0295493	0.0145736	0.0299308	0.014578	0.20833	0.15047	0.000152259	0.323283	0.250087	0.000475311
NMRm_23550	0.0156492	0.007087	0.0146668	0.00540212	0.0154895	0.00576083	0.213196	0.8494	2.12e-97	0.328487	0.924979	1.54e-96
Apolipo_A	1.58044	0.292244	1.55484	0.266888	1.53238	0.271572	0.212999	0.0214561	8.43e-117	0.328487	0.0492712	7.1e-116
NMRm_23621	48.7671	1.79442	49.1107	1.89235	49.1552	1.97645	0.213616	0.1783	0.00098344	0.328664	0.285758	0.00280946
NMRm_23482	0.245358	0.266392	0.210244	0.19451	0.237644	0.208451	0.216609	0.799824	5.44e-83	0.332792	0.89358	3.55e-82
NMRm_23642	8.244	0.647525	8.36588	0.684516	8.23433	0.711043	0.22259	0.925787	4.14e-160	0.340042	0.963355	4.37e-159
NMRm_23564	0.0316435	0.0129343	0.0295434	0.0118544	0.0303209	0.0122252	0.225016	0.45841	1.9e-20	0.342775	0.595546	8.29e-20
NMRm_23515	0.158742	0.0689665	0.148552	0.0577701	0.158768	0.0604094	0.22713	0.997679	1.43e-134	0.344531	0.997679	1.29e-133
NMRm_23629	46.5213	4.2572	45.523	5.66775	44.8309	6.41172	0.227448	0.0707229	8.92e-58	0.344531	0.133864	5.34e-57
PHO	1.14172	0.184113	1.15632	0.158808	1.16026	0.161784	0.229883	0.134168	1.21e-11	0.34773	0.228638	4.77e-11
NMRm_23499	0.0464826	0.0216237	0.0505083	0.0230687	0.0510792	0.023148	0.231917	0.173507	0.000354338	0.349111	0.279322	0.00107803
NMRm_23407	1.32641	0.734966	1.23179	0.547255	1.31495	0.579172	0.2366	0.892145	3.97e-98	0.3549	0.942925	2.93e-97
NMRm_23464	0.335531	0.0670188	0.349203	0.0826921	0.354449	0.084029	0.25731	0.122789	1.23e-19	0.382766	0.212269	5.3e-19
Urine_Sodium	74.9286	42.4252	78.6779	45.1888	77.0781	44.2025	0.259451	0.508459	2.82e-26	0.384888	0.64653	1.31e-25
NMRm_23543	0.0327624	0.0121464	0.0311565	0.00979868	0.0327541	0.0103828	0.261828	0.995626	2.03e-112	0.387347	0.996551	1.67e-111
NMRm_23408	0.934462	0.621855	0.85955	0.4592	0.924331	0.485478	0.264152	0.886285	5.48e-85	0.389715	0.939932	3.6e-84
NMRm_23472	0.0830673	0.0272652	0.0771925	0.0357231	0.0786235	0.0315813	0.26494	0.340009	2.19e-10	0.390343	0.464707	8.41e-10
NMRm_23557	0.00734684	0.00309178	0.00692876	0.00257401	0.00710011	0.00271833	0.266093	0.533924	2.65e-20	0.391506	0.671771	1.15e-19
NMRm_23467	0.193714	0.0353923	0.200314	0.0411392	0.203619	0.0420708	0.271668	0.106561	3.23e-30	0.398619	0.18876	1.57e-29
NMRm_23437	2.03972	0.395408	2.09663	0.355603	2.0694	0.379256	0.273081	0.591712	6.04e-26	0.399604	0.719271	2.77e-25
NMRm_23447	2.85426	0.972616	2.73064	0.774349	2.84519	0.829964	0.27442	0.940295	3.17e-91	0.400614	0.971199	2.16e-90
NMRm_23465	0.0462677	0.0134641	0.0490263	0.0173548	0.0500074	0.0175022	0.276092	0.143025	4.38e-16	0.40237	0.239573	1.8e-15
NMRm_23466	0.0955488	0.0223014	0.0998443	0.0273408	0.100813	0.0277842	0.281726	0.194046	4.1e-07	0.408459	0.306433	1.48e-06
NMRm_23554	0.0821511	0.0291492	0.0876286	0.0348951	0.0800447	0.0344897	0.282166	0.6755	4e-220	0.408459	0.795097	6.15e-219
NMRm_23555	0.0584472	0.0237323	0.0628086	0.0279766	0.0568006	0.02753	0.285483	0.681825	1.96e-216	0.411601	0.799543	2.81e-215
NMRm_23556	0.0237037	0.00572938	0.0248199	0.0071812	0.0232441	0.00724348	0.286881	0.66363	1.57e-217	0.413062	0.784302	2.28e-216
NMRm_23431	38.6632	1.31296	38.4739	1.21862	38.6534	1.26846	0.287377	0.957947	9.45e-95	0.413224	0.97515	6.69e-94
NMRm_23486	0.026128	0.0234531	0.0232679	0.0186731	0.0260294	0.0196899	0.294359	0.972628	1.44e-93	0.421015	0.981907	9.95e-93
NMRm_23470	3.51239	0.932162	3.39392	0.77837	3.61712	1.22116	0.297327	0.556616	1.85e-177	0.423573	0.691436	2.21e-176
NMRm_23476	0.0138766	0.0113195	0.0120519	0.0120079	0.0127647	0.0121812	0.29792	0.531559	1.98e-17	0.423857	0.669578	8.24e-17
NMRm_23434	2.20736	0.421553	2.26464	0.377675	2.24748	0.402744	0.298992	0.49475	4.1e-10	0.424821	0.631333	1.57e-09
NMRm_23592	13.7389	0.888625	13.9475	1.39597	14.0271	1.36647	0.305669	0.148138	4.9e-17	0.433165	0.246974	2.02e-16
NMRm_23409	0.144833	0.0471535	0.139029	0.0390825	0.145271	0.0411613	0.309243	0.941848	5.54e-109	0.435837	0.971199	4.39e-108
NMRm_23647	9.8848	0.475069	9.96192	0.525242	9.87883	0.539816	0.314433	0.939654	4.78e-111	0.440882	0.971199	3.84e-110
IGF_1	22.6772	6.89898	22.2796	5.43408	21.1298	5.75064	0.325524	0.000295804	0	0.452373	0.000905059	0
NMRm_23430	0.0147943	0.00238283	0.0151248	0.00231243	0.0149526	0.00243775	0.327655	0.656332	4.56e-25	0.453568	0.781071	2.08e-24
NMRm_23501	0.168808	0.118357	0.156801	0.0878147	0.166876	0.092299	0.349285	0.885941	2.19e-57	0.473778	0.939932	1.27e-56
NMRm_23529	0.0993292	0.0287948	0.0959153	0.0249728	0.0999467	0.026162	0.349212	0.8715	3.33e-112	0.473778	0.934866	2.72e-111
NMRm_23418	1.00767	0.246999	1.04202	0.251729	1.00435	0.252455	0.349987	0.928161	2.37e-103	0.474133	0.964893	1.83e-102
NMRm_23583	57.7545	11.155	56.0388	12.8013	55.9319	12.5317	0.363684	0.324049	0.227106	0.48961	0.450905	0.344531
NMRm_23536	0.0964216	0.0284118	0.093206	0.0244597	0.0970277	0.0256206	0.367992	0.871205	2.83e-105	0.494173	0.934866	2.22e-104
NMRm_23406	1.29781	0.314809	1.33874	0.322346	1.29171	0.322861	0.384387	0.897044	1.52e-98	0.514267	0.945274	1.14e-97
NMRm_23510	0.386372	0.126283	0.402383	0.127672	0.409411	0.129791	0.39034	0.223739	3.67e-15	0.520293	0.341313	1.48e-14
NMRm_23489	0.206131	0.168063	0.19056	0.129231	0.207381	0.13503	0.409473	0.949386	5.7e-74	0.539123	0.972088	3.59e-73
NMRm_23488	3.51e-06	2.84e-06	3.25e-06	2.2e-06	3.55e-06	2.29e-06	0.41392	0.920365	2.2e-79	0.543648	0.960497	1.42e-78
NMRm_23551	0.000234857	8.08e-05	0.000246119	9.56e-05	0.000227367	9.42e-05	0.419712	0.585701	1.05e-180	0.549915	0.715193	1.29e-179
NMRm_23638	5.43144	2.77179	5.09318	2.9244	5.6953	3.30631	0.428148	0.584379	1.35e-160	0.560287	0.714389	1.44e-159
NMRm_23562	0.231168	0.119548	0.245573	0.132193	0.221409	0.12842	0.455353	0.602456	1.27e-160	0.593005	0.72904	1.37e-159
NMRm_23509	3.69e-05	1.26e-05	3.83e-05	1.26e-05	3.91e-05	1.28e-05	0.456753	0.234248	2.35e-22	0.59411	0.351862	1.04e-21
NMRm_23579	15.127	4.41328	14.6582	4.3014	15.4334	4.00604	0.460243	0.604073	6.68e-161	0.597206	0.729357	7.26e-160
NMRm_23412	0.443953	0.196026	0.462772	0.176627	0.470814	0.181173	0.465592	0.309578	1.04e-10	0.601972	0.435837	4.06e-10
NMRm_23552	0.171236	0.0662653	0.179795	0.0807896	0.164335	0.0787227	0.467955	0.547925	5.69e-175	0.60424	0.682214	6.73e-174
Urine_Microalbumin	27.2554	42.0892	20.6397	78.4702	33.7596	138.84	0.468469	0.686968	2.28e-55	0.60424	0.8042	1.32e-54
NMRm_23633	4.79888	2.49505	4.52008	2.66981	5.24465	3.69808	0.474393	0.408642	7.81e-198	0.610419	0.539123	1e-196
Vitamin_D	50.0455	22.8462	48.925	21.0426	48.5176	21.1294	0.477888	0.334811	4.63e-08	0.614118	0.460526	1.7e-07
TBIL	9.56549	6.05014	9.32932	4.50617	9.0627	4.39955	0.480192	0.123312	5.12e-68	0.615675	0.212491	3.15e-67
NMRm_23561	0.299786	0.152446	0.317214	0.170108	0.286712	0.165179	0.482744	0.587463	9.25e-155	0.618211	0.715925	9.4e-154
NMRm_23619	26.2141	0.877422	26.1346	0.80553	26.0984	0.840094	0.499221	0.345207	3e-10	0.636285	0.469429	1.15e-09
NMRm_23475	0.0138592	0.00587541	0.0167526	0.0301839	0.0168186	0.0332163	0.511105	0.541337	0.768878	0.649128	0.676357	0.86801
NMRm_23637	10.1346	0.88089	10.2221	0.945921	9.96436	1.19524	0.526651	0.328792	1.05e-232	0.664173	0.453986	1.8e-231
NMRm_23422	0.290141	0.0710606	0.296726	0.072755	0.287365	0.0727328	0.535266	0.793664	2.59e-77	0.67189	0.889407	1.65e-76
NMRm_23460	0.285135	0.0822444	0.291868	0.0743685	0.297214	0.0769486	0.535236	0.281991	4.06e-24	0.67189	0.408459	1.83e-23
NMRm_23577	0.111802	0.0163908	0.113176	0.0152506	0.113433	0.0162402	0.537042	0.491046	0.0201329	0.672552	0.628096	0.0464308
NMRm_23589	19.0288	3.04241	18.7143	3.61759	19.195	3.4323	0.551449	0.739888	5.66e-89	0.685809	0.849137	3.81e-88
NMRm_23484	0.0560819	0.0493164	0.0525788	0.0414729	0.0579329	0.0430477	0.563007	0.76824	1.56e-73	0.696164	0.86801	9.71e-73
NMRm_23558	0.00142278	0.000702346	0.00148637	0.000778924	0.00135823	0.000757196	0.575998	0.558974	1.99e-130	0.707354	0.693145	1.71e-129
NMRm_23498	0.0910557	0.0490929	0.0948563	0.0469015	0.0978855	0.047195	0.578893	0.321279	1.39e-20	0.710046	0.447629	6.1e-20
NMRm_23563	0.0686177	0.0334388	0.0716415	0.0382143	0.0653031	0.0370944	0.587752	0.540224	7.84e-133	0.715925	0.675751	6.87e-132
NMRm_23491	0.0500344	0.0310015	0.0522098	0.0282432	0.054017	0.0285318	0.59785	0.338753	4.06e-20	0.725912	0.46358	1.76e-19
NMRm_23490	0.0385065	0.0320212	0.0365667	0.0252921	0.0395012	0.0261625	0.599532	0.794438	4.49e-60	0.726317	0.889407	2.7e-59
NMRm_23553	0.0817389	0.0369023	0.0852372	0.0455658	0.0771904	0.0439823	0.598863	0.478408	1.58e-151	0.726317	0.614118	1.57e-150
NMRm_23582	12.4582	4.02557	12.7707	4.22969	12.6947	4.28294	0.61658	0.708093	0.0112881	0.741135	0.822671	0.0271368
NMRm_23432	23.9347	0.0689382	23.9288	0.0839205	23.9137	0.0889272	0.629826	0.105792	4.68e-136	0.756212	0.187707	4.31e-135
NMRm_23474	0.061707	0.047778	0.0574998	0.0617911	0.0579325	0.0580506	0.64084	0.655836	0.290783	0.767725	0.781071	0.417564
NMRm_23469	0.061142	0.0143083	0.0602461	0.0134904	0.0617362	0.0140508	0.649214	0.771917	5.42e-54	0.775171	0.869618	3.11e-53
Testosterone	7.03225	6.05674	6.79994	6.25272	6.48124	5.98798	0.655933	0.269602	1.19e-48	0.781071	0.396128	6.6e-48
NMRm_23495	1.01e-05	6.59e-06	9.72e-06	5.37e-06	1.03e-05	5.53e-06	0.664219	0.741123	1.63e-57	0.784302	0.849137	9.53e-57
NMRm_23497	0.0649258	0.0460207	0.0624998	0.0383456	0.066984	0.039284	0.664872	0.719558	6.81e-62	0.784302	0.833294	4.14e-61
NMRm_23508	0.268868	0.136048	0.261804	0.110953	0.272978	0.114916	0.662895	0.806372	1.25e-45	0.784302	0.899257	6.7e-45
NMRm_23496	0.324791	0.211672	0.314157	0.170495	0.331746	0.175766	0.66936	0.786248	3.96e-48	0.788731	0.883913	2.18e-47
NMRm_23440	1.43728	0.244294	1.45164	0.236142	1.43481	0.242596	0.676918	0.944425	5.44e-24	0.795896	0.972088	2.44e-23
NMRm_23569	0.402208	0.095938	0.407986	0.0954722	0.400817	0.0978881	0.678456	0.922433	1.61e-26	0.796834	0.961723	7.59e-26
NMRm_23559	0.663201	0.294097	0.682869	0.329119	0.633168	0.318372	0.682247	0.517901	4.6e-111	0.799543	0.65621	3.72e-110
NMRm_23568	0.488225	0.119846	0.495075	0.119091	0.486202	0.121966	0.693629	0.909465	3.56e-26	0.811117	0.953743	1.65e-25
RF	24.75	26.0403	23.0172	18.0685	24.9668	20.2874	0.701799	0.965913	4.09e-16	0.81978	0.979556	1.68e-15
NMRm_23632	14.7155	2.93802	14.8919	3.18736	15.4047	3.65769	0.704538	0.196523	1.34e-96	0.821198	0.308318	9.67e-96
NMRm_23448	4.0354	1.22881	3.98763	0.898775	4.0613	0.964949	0.715972	0.854094	3.41e-29	0.830929	0.928099	1.64e-28
NMRm_23426	2.99352	0.632958	3.02698	0.633296	2.9691	0.637628	0.717438	0.792928	1.63e-39	0.831734	0.889407	8.35e-39
NMRm_23477	0.0138298	0.00507284	0.0141087	0.00550612	0.0142019	0.00556147	0.72862	0.646585	0.0150963	0.841979	0.772888	0.0355225
NMRm_23567	0.485776	0.10119	0.481024	0.0962783	0.48171	0.100562	0.73529	0.781689	0.318321	0.846055	0.879706	0.444659
NMRm_23573	1.12975	0.145864	1.13699	0.148421	1.14907	0.158676	0.738038	0.403811	5.24e-29	0.84831	0.535597	2.51e-28
HDL_C	1.50432	0.414832	1.49492	0.378889	1.43366	0.38218	0.746063	0.015659	0	0.853889	0.0367424	0
Urine_Potassium	62.4269	33.9167	63.2189	34.4018	63.0156	33.6684	0.753711	0.81155	0.0768925	0.860813	0.903866	0.143275
NMRm_23570	0.0860177	0.0246028	0.0870884	0.0241294	0.0853848	0.0246287	0.761182	0.860181	8.65e-24	0.86476	0.932107	3.85e-23
NMRm_23493	0.0231619	0.0171569	0.0226605	0.0140221	0.0240861	0.0144158	0.806576	0.660392	5.43e-47	0.899257	0.783306	2.94e-46
ALP	79.3269	25.2569	79.7261	23.058	84.8728	27.2993	0.815506	0.0061429	0	0.906398	0.0153858	0
NMRm_23565	0.00381914	0.000925481	0.00384523	0.000899202	0.00379988	0.000926273	0.842482	0.886696	9.9e-13	0.923045	0.939932	3.96e-12
NMRm_23485	0.029954	0.0259974	0.0293109	0.0229889	0.0319035	0.0235867	0.848066	0.571086	1.44e-57	0.924979	0.703729	8.48e-57
NMRm_23560	0.331773	0.138124	0.336111	0.155029	0.316135	0.149741	0.847945	0.474128	1.3e-81	0.924979	0.610419	8.42e-81
NMRm_23468	0.0443073	0.00983853	0.0445566	0.0106975	0.0451907	0.0107952	0.873146	0.574865	1.65e-17	0.9357	0.706769	6.87e-17
NMRm_23424	2.02795	1.01047	2.047	0.835259	2.10956	0.861977	0.875896	0.516441	3.85e-26	0.936783	0.655131	1.77e-25
NMRm_23442	11.6755	2.77048	11.7247	2.28718	11.8744	2.42029	0.882863	0.573239	1.3e-19	0.939932	0.705575	5.58e-19
Urate	297.153	72.1895	297.987	75.594	312.638	81.5488	0.881678	0.0104294	0	0.939932	0.0253554	0
NMRm_23433	9.66509	0.17622	9.6683	0.211777	9.63645	0.204277	0.917106	0.336594	1.13e-110	0.958025	0.462387	8.99e-110
Lipo_A	44.5477	50.5925	44.2047	48.744	44.782	49.3525	0.93162	0.953791	0.00224452	0.967086	0.974599	0.00611987
NMRm_23414	1.54793	0.317571	1.55094	0.314408	1.53198	0.317747	0.947629	0.730883	4.89e-18	0.972088	0.843688	2.07e-17
NMRm_23500	0.044573	0.0280014	0.044348	0.0243453	0.0468064	0.0247314	0.949523	0.535993	3.26e-47	0.972088	0.672019	1.78e-46
NMRm_23566	1.02934	0.224423	1.02732	0.216832	1.02252	0.224936	0.949319	0.835587	0.00185029	0.972088	0.919231	0.00509659
NMRm_23616	52.5148	1.19158	52.5194	1.09342	52.3839	1.39552	0.977042	0.520446	5.51e-49	0.984119	0.658208	3.08e-48
NMRm_23574	0.648643	0.0900176	0.648572	0.0869042	0.656948	0.0937862	0.995548	0.543888	2.02e-39	0.996551	0.677972	1.03e-38
