# Supplementary material for: Serum cystatin C as a potential biomarker for generalized acetylcholine receptor antibody-positive myasthenia gravis
Source: Front Immunol. 2025 May 8;16:1578359. doi: 10.3389/fimmu.2025.1578359 (PMC12095358; doi:10.3389/fimmu.2025.1578359)
Supplement: Supplementary Table 2 — Treatment options for 37 MG patients. [file Table2.xlsx]

## Sheet: 工作表 1 - Supplementary Table_2
Supplementary Table_2
Treatment	MG (N= 37)
AChEI, n	37
Steroid, n	37
Tacrolimus, n	20
Mycophenolate mofetil, n	14
Azathioprine, n	5
Efgartigimod, n	12
Eculizumab, n	4
Rituximab, n	5
Intravenous Immunoglobulin, n	13
Plasma Exchange, n	8
